# Supplementary material for: Identification and functional analysis of AvLACS genes unveils their role in lipid homeostasis and waterlogging tolerance in kiwifruit (Actinidia valvata Dunn)
Source: Front Plant Sci. 2025 Jun 30;16:1580003. doi: 10.3389/fpls.2025.1580003 (PMC12256519; doi:10.3389/fpls.2025.1580003)
Supplement: Supplementary file 2 [file Table1.xlsx]

## Sheet: Sheet1
Supplementary Table 1. Gene number and ID of LACSs in Arabidopsis thaliana, Actinidia valvata, Zea mays and Oryza sativa.
Plant	Gene ID	Rename
Arabidopsis thaliana	AT2G47240	AtLACS1
Arabidopsis thaliana	AT1G49430	AtLACS2
Arabidopsis thaliana	AT1G64400	AtLACS3
Arabidopsis thaliana	AT4G23850	AtLACS4
Arabidopsis thaliana	AT4G11030	AtLACS5
Arabidopsis thaliana	AT3G05970	AtLACS6
Arabidopsis thaliana	AT5G27600	AtLACS7
Arabidopsis thaliana	AT2G04350	AtLACS8
Arabidopsis thaliana	AT1G77590	AtLACS9
Actinidia valvata	AVa17g01181.1	AvLACS1.1a
Actinidia valvata	AVb17g01151.1	AvLACS1.1b
Actinidia valvata	AVa28g01307.1	AvLACS1.2a
Actinidia valvata	AVa06g00244.1	AvLACS2a
Actinidia valvata	AVb06g00239.1	AvLACS2b
Actinidia valvata	AVa18g01402.1	AvLACS3a
Actinidia valvata	AVb18g01322.1	AvLACS3b
Actinidia valvata	AVa25g00543.1	AvLACS4a
Actinidia valvata	AVb25g00540.1	AvLACS4b
Actinidia valvata	AVa14g00350.1	AvLACS5a
Actinidia valvata	AVb14g00362.1	AvLACS5b
Actinidia valvata	AVa24g01059.1	AvLACS6a
Actinidia valvata	AVb24g01058.1	AvLACS6b
Actinidia valvata	AVa15g00302.1	AvLACS7a
Actinidia valvata	AVb15g00324.1	AvLACS7b
Actinidia valvata	AVa12g00471.1	AvLACS8.1a
Actinidia valvata	AVb12g00450.1	AvLACS8.1b
Actinidia valvata	AVb17g00537.1	AvLACS8.2b
Actinidia valvata	AVa10g00479.1	AvLACS9.1a
Actinidia valvata	AVb10g00463.1	AvLACS9.1b
Actinidia valvata	AVa11g00469.1	AvLACS9.2a
Actinidia valvata	AVb11g00477.1	AvLACS9.2b
Zea mays	Zm00001d024723	ZmLACS1
Zea mays	Zm00001d053127	ZmLACS2
Zea mays	Zm00001d043851	ZmLACS3
Zea mays	Zm00001d044016	ZmLACS4
Zea mays	Zm00001d045295	ZmLACS5
Zea mays	Zm00001d052485	ZmLACS6
Zea mays	Zm00001d023238	ZmLACS7
Zea mays	Zm00001d005019	ZmLACS8
Zea mays	Zm00001d052399	ZmLACS9
Zea mays	Zm00001d053009	ZmLACS10
Zea mays	Zm00001d023538	ZmLACS11
Oryza sativa	LOC_Os05g04170.1	OsLACS1
Oryza sativa	LOC_Os11g35400.1	OsLACS2
Oryza sativa	LOC_Os06g06350.1	OsLACS4
Oryza sativa	LOC_Os01g48910.1	OsLACS4-1
Oryza sativa	LOC_Os01g46750.1	OsLACS4-2
Oryza sativa	LOC_Os12g04990.1	OsLACS6
Oryza sativa	LOC_Os11g04980.1	OsLACS6-1
Oryza sativa	LOC_Os05g25310.1	OsLACS8
Oryza sativa	LOC_Os12g07110.1	OsLACS9
Oryza sativa	LOC_Os11g06880.1	OsLACS9-1
