# Supplementary material for: Identification and functional analysis of AvLACS genes unveils their role in lipid homeostasis and waterlogging tolerance in kiwifruit (Actinidia valvata Dunn)
Source: Front Plant Sci. 2025 Jun 30;16:1580003. doi: 10.3389/fpls.2025.1580003 (PMC12256519; doi:10.3389/fpls.2025.1580003)
Supplement: Supplementary file 3 [file Table2.xlsx]

## Sheet: Sheet1
Supplementary Table 2. The primer pairs used in RT-qPCR analysis.
Gene ID	Gene name	F-primer	R-primer
AVa07g00333.1	Av-actin	GATGCTCCCAGGGCAGTG	TCCTTCTGGCCCATCCCA
AVa17g01181.1	AvLACS1.1a	AGTGTACGGCATCACCCC	TGTGGCCGTTCTGGTTCG
AVb17g01151.1	AvLACS1.1b	TGGAGGCAGGGTCAGTGA	GCTGAGCCGGTGAAAGCT
AVa28g01307.1	AvLACS1.2a	GCTGAACCTGGCTCTCGG	TACAGCACCAGGCCCAAG
AVa06g00244.1	AvLACS2a	GCTGCCCTTCGAATGGGT	CCGGGCAATTGGATCCGT
AVb06g00239.1	AvLACS2b	TGAATTGCACTCCCCTTG	CACTAAGCAATTCAACAA
AVa18g01402.1	AvLACS3a	CACCCCTCGTGGCGAAAT	GCTTCCATCTGGCTGCCA
AVb18g01322.1	AvLACS3b	TCCGGCCATCAACTTCCG	GCACCTTGCTGAACACTG
AVa25g00543.1	AvLACS4a	GGAAGGAGGACGATGCGG	ATTCCACAGCACCAGCCC
AVb25g00540.1	AvLACS4b	TCGGCAAGGTTACTCTCG	TATAAGAGTAACAATGCT
AVa14g00350.1	AvLACS5a	GCCTGTGTACCGCAGTGT	AATCGCCCGGTGACCAAG
AVb14g00362.1	AvLACS5b	GCTTGGTCAGCGGGAGAT	AATGCCACAGCTGCGGAT
AVa24g01059.1	AvLACS6a	CAGAACCACCTCGCCTCC	GCACAACGCTGTACCCCT
AVb24g01058.1	AvLACS6b	GCTGCGCAGTGCTTTGTT	CCTTGCCCTTGGGTCGTT
AVa15g00302.1	AvLACS7a	ATTTGTGTCAGGGGCCCG	CCTAAGGCGGCCTTCAGG
AVb15g00324.1	AvLACS7b	ATTCACCGGCTCAGCGAC	AGAACTCTCCGGCGGTCT
AVa12g00471.1	AvLACS8.1a	GTGTGCCAAAGCCGAAGC	CGTCTGGCACCAGCTTGA
AVb12g00450.1	AvLACS8.1b	TTGGCGGCTGAGTCTGTG	AGGGTGGGCTCTAAGGCA
AVb17g00537.1	AvLACS8.2b	TTGAATTGGCGGCCGAGT	ACTGCTGCCATGAGGGTG
AVa10g00479.1	AvLACS9.1a	CACAGCCCACAGTGGAGG	CAATCGTGCCTGCTTCGC
AVb10g00463.1	AvLACS9.1b	TTGGTTTGGGGCATGGGG	GCGGATGTGACCACCCAA
AVa11g00469.1	AvLACS9.2a	ATGTTGCATGCCGACCCT	TTAGCCCAGCCCTCCACT
AVb11g00477.1	AvLACS9.2b	CTTCTGCAGGGGCTCCAC	ATCGACAGGCAACCCACG
