# Supplementary material for: Identification and functional analysis of AvLACS genes unveils their role in lipid homeostasis and waterlogging tolerance in kiwifruit (Actinidia valvata Dunn)
Source: Front Plant Sci. 2025 Jun 30;16:1580003. doi: 10.3389/fpls.2025.1580003 (PMC12256519; doi:10.3389/fpls.2025.1580003)
Supplement: Supplementary file 4 [file Table3.xlsx]

## Sheet: Sheet1
Supplementary Table 3. Chromosomal location of the AvLACS genes in A. valvata.
Gene name	Gene ID	Chr ID	Start	Stop	Orientation	Num of Exon	Num of Intron
AvLACS1.1a	AVa17g01181.1	chr17a	19469101	19476394	-	12	11
AvLACS1.1b	AVb17g01151.1	chr17b	18034331	18040060	-	13	12
AvLACS1.2a	AVa28g01307.1	chr28a	17201520	17212753	-	19	18
AvLACS2a	AVa06g00244.1	chr06a	2320134	2327958	+	19	18
AvLACS2b	AVb06g00239.1	chr06b	2338219	2346155	+	19	18
AvLACS3a	AVa18g01402.1	chr18a	23337677	23348000	-	19	18
AvLACS3b	AVb18g01322.1	chr18b	20574203	20583721	-	19	18
AvLACS4a	AVa25g00543.1	chr25a	6199103	6208626	-	19	18
AvLACS4b	AVb25g00540.1	chr25b	6234386	6244038	-	19	18
AvLACS5a	AVa14g00350.1	chr14a	4072702	4085174	+	19	18
AvLACS5b	AVb14g00362.1	chr14b	4094618	4107122	+	19	18
AvLACS6a	AVa24g01059.1	chr24a	14854486	14874291	+	23	22
AvLACS6b	AVb24g01058.1	chr24b	15107204	15128130	+	23	22
AvLACS7a	AVa15g00302.1	chr15a	3260701	3277590	-	23	22
AvLACS7b	AVb15g00324.1	chr15b	3494696	3516013	-	23	22
AvLACS8.1a	AVa12g00471.1	chr12a	6634496	6640076	-	11	10
AvLACS8.1b	AVb12g00450.1	chr12b	6836459	6843590	-	11	10
AvLACS8.2b	AVb17g00537.1	chr17b	7955272	7962727	+	11	10
AvLACS9.1a	AVa10g00479.1	chr10a	5474715	5490374	-	11	10
AvLACS9.1b	AVb10g00463.1	chr10b	5614342	5630898	-	11	10
AvLACS9.2a	AVa11g00469.1	chr11a	6033183	6045798	-	12	11
AvLACS9.2b	AVb11g00477.1	chr11b	6492645	6504986	-	13	12
