# Supplementary material for: Identification and functional analysis of AvLACS genes unveils their role in lipid homeostasis and waterlogging tolerance in kiwifruit (Actinidia valvata Dunn)
Source: Front Plant Sci. 2025 Jun 30;16:1580003. doi: 10.3389/fpls.2025.1580003 (PMC12256519; doi:10.3389/fpls.2025.1580003)
Supplement: Supplementary file 5 [file Table4.xlsx]

## Sheet: Sheet1
Supplementary Table 4. The secondary structure analysis of the AvLACS proteins in A. valvata.
Protein	Alpha helix	Extended strand	Beta turn	Random coil
AvLACS1.1a	0.4079	0.1695	0.0774	0.3452
AvLACS1.1b	0.4022	0.1863	0.0683	0.3432
AvLACS1.2a	0.3822	0.1919	0.0842	0.3417
AvLACS2a	0.39	0.1791	0.0804	0.3505
AvLACS2b	0.3972	0.1692	0.0686	0.365
AvLACS3a	0.3879	0.1742	0.0864	0.3515
AvLACS3b	0.397	0.1712	0.0742	0.3576
AvLACS4a	0.3815	0.1702	0.082	0.3663
AvLACS4b	0.3936	0.1763	0.0775	0.3526
AvLACS5a	0.3784	0.1809	0.079	0.3617
AvLACS5b	0.386	0.1809	0.0851	0.348
AvLACS6a	0.3739	0.1884	0.0808	0.3569
AvLACS6b	0.3725	0.1856	0.0835	0.3584
AvLACS7a	0.3719	0.1997	0.0724	0.356
AvLACS7b	0.3733	0.1954	0.0724	0.3589
AvLACS8.1a	0.3953	0.1751	0.0712	0.3584
AvLACS8.1b	0.4223	0.1621	0.0627	0.3529
AvLACS8.2b	0.3992	0.1849	0.077	0.3389
AvLACS9.1a	0.387	0.1678	0.0652	0.38
AvLACS9.1b	0.3974	0.175	0.0646	0.363
AvLACS9.2a	0.357	0.2064	0.0694	0.3672
AvLACS9.2b	0.4046	0.1756	0.0611	0.3587
