# Supplementary material for: Identification and functional analysis of AvLACS genes unveils their role in lipid homeostasis and waterlogging tolerance in kiwifruit (Actinidia valvata Dunn)
Source: Front Plant Sci. 2025 Jun 30;16:1580003. doi: 10.3389/fpls.2025.1580003 (PMC12256519; doi:10.3389/fpls.2025.1580003)
Supplement: Supplementary file 6 [file Table5.xlsx]

## Sheet: Sheet1
Supplementary Table 5. Duplication events identified in AvLACSs.
Gene pair		Ka	Ks	Ka/Ks	MYA
Gene 1	Gene 2
AvLACS1.1a	AvLACS1.1b	0.0165435	0.055941	0.295732	8.25089
AvLACS1.1a	AvLACS1.2a	0.0457299	0.175576	0.260456	25.8962
AvLACS1.1b	AvLACS1.2a	0.104256	0.233844	0.445836	34.4903
AvLACS2a	AvLACS2b	0.0113398	0.0532966	0.212769	7.86085
AvLACS3a	AvLACS3b	0.0119717	0.0628522	0.190473	9.27024
AvLACS4a	AvLACS4b	0.00925734	0.047925	0.193163	7.06859
AvLACS5a	AvLACS5b	0.0122886	0.0510208	0.240854	7.52519
AvLACS5a	AvLACS4a	0.0710386	0.455061	0.156108	67.1181
AvLACS5a	AvLACS4b	0.0695772	0.45552	0.152742	67.1859
AvLACS5b	AvLACS4a	0.0681583	0.458877	0.148533	67.681
AvLACS5b	AvLACS4b	0.0670626	0.457313	0.146645	67.4503
AvLACS6a	AvLACS6b	0.00689984	0.0296237	0.232916	4.36928
AvLACS7a	AvLACS7b	0.0115387	0.0473733	0.243569	6.98722
AvLACS8.1a	AvLACS8.1b	0.0105508	0.0524967	0.200981	7.74287
AvLACS8.1a	AvLACS8.2b	0.0420691	0.165581	0.254069	24.422
AvLACS8.1b	AvLACS8.2b	0.0413759	0.176142	0.234901	25.9796
AvLACS9.1a	AvLACS9.1b	0.00697127	0.0406259	0.171596	5.99203
AvLACS9.1a	AvLACS9.2a	0.0730269	0.164552	0.443791	24.2703
AvLACS9.1a	AvLACS9.2b	0.0630182	0.123284	0.511164	18.1834
AvLACS9.1b	AvLACS9.2a	0.073628	0.17422	0.422616	25.6961
AvLACS9.1b	AvLACS9.2b	0.0645409	0.131198	0.491933	19.3508
AvLACS9.2a	AvLACS9.2b	0.0700055	0.0771524	0.907366	11.3794
