# Supplementary material for: Identification and functional analysis of AvLACS genes unveils their role in lipid homeostasis and waterlogging tolerance in kiwifruit (Actinidia valvata Dunn)
Source: Front Plant Sci. 2025 Jun 30;16:1580003. doi: 10.3389/fpls.2025.1580003 (PMC12256519; doi:10.3389/fpls.2025.1580003)
Supplement: Supplementary file 7 [file Table6.xlsx]

## Sheet: Sheet1
Supplementary Table 6. Identified related genes involved in cuticular cutin and wax synthesis in the roots under waterlogging stress at 0 h, 6 h, 24 h, and 120 h.
Enzymes	KEGG annotation	Gene ID	FPKM
			0 h			6 h			24 h			120 h
			0 h-1	0 h-2	0 h-3	6 h-1	6 h-2	6 h-3	24 h-1	24 h-2	24 h-3	120 h-1	120 h-2	120 h-3
LACS1	Long chain acyl-CoA synthetase 1	Achn086851	0.339639	0.471359	0.171503	6.62007	6.1223	12.1824	8.44285	4.04459	8.01232	1.11154	3.12347	0.47252
		Achn064851	11.1765	10.5455	4.69002	666.512	861.108	820.071	633.88	475.735	530.342	157.989	257.341	224.674
		Achn083031	1.34362	1.56924	1.29655	8.17672	17.246	14.1503	10.1101	11.3606	9.5056	2.00786	4.47883	4.44294
FAH (CYP86 family)	Fatty acyl omega-hydroxylase (Cytochrome P450 86A/B)	Achn380671	6.91603	15.6669	6.58177	4.82646	1.36494	2.63628	0.302074	1.36383	0.734596	0.273284	0.398397	0.02837
		Achn119641	8.0594	19.7709	5.73266	4.61004	1.86494	2.64925	0.590848	2.79162	2.06206	0	0.265274	0.283704
		Achn195921	0.662346	0.869575	0.575298	0.102829	0	0	0	0	0.08084	0	0	0
		Achn336411	0.629931	3.67476	2.0768	0.412618	0	0	0	0.199284	0.11787	0.320174	0.165598	0.217206
		Achn098691	38.5994	78.0474	49.0799	7.80435	1.13758	2.00048	0.982134	1.16684	1.57622	1.39074	0.205369	0.455136
CYP77 family	Cytochrome P450 77A	Achn272791	1.63151	1.17671	0.677916	0	0	0	0.060521	0.035955	0	0	0	0
		Achn326331	5.00477	5.07722	7.88833	1.77445	1.49939	1.59181	0.446311	0.824395	0.93064	2.29439	1.11857	0.992619
GPAT6	Glycerol-3-phosphate 2-O-acyltransferase 6	Achn036721	1.3196	0.762817	0	2.28866	1.62466	1.1234	0.492186	0.786529	0.738765	0.349473	1.9692	0.375808
		Achn036231	0.11476	0.137506	0	0	0	0.366424	1.18258	0	0.218164	0.363338	0.208688	0.603087
ABCG11/32	ABC transporter G family member 11/32	Achn145811	1.60082	1.70466	1.12021	0.696625	0.34757	0	0	0	0	0	0	0
		Achn007131	0.496702	1.60677	1.86201	0.209273	0.514777	0.315388	0.158039	0	0.338764	0	0	0
		Achn262231	2.56075	3.6731	2.24366	0.410234	0.670307	0.470171	0	0	0	0	0	0
		Actinidia_chinensis_newGene_6919	0	0	0.077519	0	0	0	0	0	0.165129	0	0	0.895632
		Actinidia_chinensis_newGene_6920	0.236735	0	0	0	0	0	0	0	0	0.044402	0	0.983142
		Achn162851	0	0.770996	0.206081	0.168202	0.103362	0.090965	0	0	0	0	0	0
		Actinidia_chinensis_newGene_7177	26.6625	41.1844	29.5947	17.1532	33.5073	21.4869	37.5062	44.3939	40.8981	30.845	30.9167	31.8072
		Actinidia_chinensis_newGene_6918	0	0	0.363903	0	0	0	0	0	0.152057	0	0	0
		Achn291581	5.15212	11.0878	3.90224	2.71593	1.27324	0.984009	0.796772	0.453446	0.38669	0.747375	1.81049	0.329709
		Achn195671	0	0.173232	0.864173	0	0	0	0	0	0	0	0	0
		Achn285001	0.10067	0.109785	0	0	0	0	0	0	0	0	0	0
LTPG	Non-specific lipid transfer protein GPI-anchored	Actinidia_chinensis_newGene_9863	0.957159	1.12635	3.28648	0.199013	0.094084	0.167295	0	0	0	0	0	0
CUS	Cutin synthase (GDSL lipase)	Achn330421	34.019	48.2845	15.0927	3.63254	6.87821	5.19264	2.99677	0.607839	0.878961	0.978983	0.235821	0.424929
FAR	Fatty acyl-CoA reductase	Achn185231	0.399337	0.626201	8.18239	0.261436	0.491207	0.764755	0.424618	2.58868	7.17491	15.7158	6.74269	8.26591
		Achn305611	3.56557	2.55729	1.00753	0	0	0	0	0	0	0	0	0
		Achn305621	4.24635	3.28098	1.89124	0	0	0	0	0	0	0	0	0
		Achn005071	5.37924	12.4491	9.27364	2.40611	0.415307	0.192409	0	0	0.275103	0.347061	0	0
WSD1	Wax-ester synthase / diacylglycerol O-acyltransferase	Achn208561	14.3548	14.3321	12.8273	21.7829	23.2869	20.0972	41.8481	20.6439	23.3961	22.5795	17.9577	31.3319
		Achn371171	0.770141	1.30163	0	0	0	0	0	0	3.25972	0.517452	0.294619	1.55289
		Actinidia_chinensis_newGene_13779	59.2451	12.8999	43.9521	1.28997	2.41197	1.35173	0	0	0	0	0	0
		Achn184001	0.368624	0.106876	0.216793	0	0	0	0	0.126106	0	0	0	0
		Achn283311	10.2829	12.8492	17.5556	7.80584	2.13837	2.42864	7.72913	3.78039	5.10714	18.4505	26.5322	13.1611
		Achn136161	0	0	0.406361	1.28285	0.767683	0.660674	0.456445	0.791357	0.5033	1.698	0.846502	1.17278
CER1/3	Very-long-chain aldehyde decarbonylase CER1/3	Achn009771	2.73753	1.75811	3.44875	0.922549	0.69258	1.32763	0.30831	0.648042	1.16916	0.338416	0.552041	0.549333
		Achn106021	0.233057	0.402049	0.155419	0.317223	0	0	0.166958	0.141679	0.91423	1.01197	0.373997	0.066051
		Achn229851	19.2452	18.6171	19.8446	1.54505	1.09931	1.151	1.33874	1.61209	2.10531	0.881731	0.39297	0.551597
		Achn242821	0	0	0	0	0	0	0	0	0.239191	0	0.143525	0
MAH1	Alkane hydroxylase	Achn358491	0.267124	0.239603	0.337016	0	0.062713	0.137517	0	0.030686	0	0	0	0
		Achn093841	6.99836	8.94587	4.74936	1.36481	0.567446	0.586857	2.29528	1.27263	0.925025	2.85827	3.89968	2.68297
		Achn137101	1.78872	0.314872	3.56535	0	0	0	0.204486	0	0.310072	0.141696	1.31891	0.053029
		Achn358481	1.88207	3.06364	3.13684	3.15084	1.42682	4.97339	6.76463	2.28945	4.96727	4.93094	12.3728	23.4291
