# Supplementary material for: Identification and functional analysis of AvLACS genes unveils their role in lipid homeostasis and waterlogging tolerance in kiwifruit (Actinidia valvata Dunn)
Source: Front Plant Sci. 2025 Jun 30;16:1580003. doi: 10.3389/fpls.2025.1580003 (PMC12256519; doi:10.3389/fpls.2025.1580003)
Supplement: Supplementary file 8 [file Table7.xlsx]

## Sheet: Sheet1
Supplementary Table 7. Identified related genes involved in TAG synthesis in the roots under waterlogging stress at 0 h, 6 h, 24 h, and 120 h.
Enzymes	KEGG annotation	Gene ID	FPKM
			0 h			6 h			24 h			120 h
			0 h-1	0 h-2	0 h-3	6 h-1	6 h-2	6 h-3	24 h-1	24 h-2	24 h-3	120 h-1	120 h-2	120 h-3
GK	Glycerol kinase	Achn310081	28.7538	40.2147	48.3122	19.6863	19.3888	17.6465	12.76	10.3819	18.1104	6.72329	6.21777	9.96059
		Achn271441	0	0	0	0	0	0	0	0	0	0	0	0
		Achn130621	43.6427	48.8009	62.424	25.9231	30.1971	24.8922	24.2162	15.2645	29.494	13.0172	13.2018	17.7726
GPAT	Glycerol-3-phosphate acyltransferase	Achn166021	0.653724	2.23776	0.435285	2.42907	2.47844	1.62343	3.25032	3.75012	4.01746	3.20663	2.11183	1.7997
		Achn036721	1.3196	0.762817	0	2.28866	1.62466	1.1234	0.492186	0.786529	0.738765	0.349473	1.9692	0.375808
		Achn036231	0.11476	0.137506	0	0	0	0.366424	1.18258	0	0.218164	0.363338	0.208688	0.603087
		Achn296171	0	0	0	0	0	0	0	0	0	0	0	0
		Achn367831	1.04405	0.790765	1.13055	0	0	0.035661	0	0	0	0	0	0
		Achn286691	2.30226	4.83205	2.64415	0.739533	0.767678	0.21231	0	0	0.11579	0	0	0
		Achn257911	13.5877	23.1476	12.4746	4.08671	1.43151	1.41106	0.352359	1.14385	1.516	0.48645	0.933093	0.54704
		Achn211971	0	0	0	0	0	0	0	0	0	0	0	0
		Achn363191	2.8115	3.54026	3.29114	0	0	0	1.11006	0	2.06814	0	1.46045	1.64766
		Achn375241	24.2276	20.8727	18.7868	20.2944	30.5571	29.9796	38.5053	32.1941	50.5749	37.2501	45.1583	40.3171
		Achn019591	7.75285	6.12226	9.83295	0	2.55988	1.58028	1.31894	1.52866	2.13231	2.10912	1.4963	2.78016
		Actinidia_chinensis_newGene_7008	8.80425	7.90207	5.42259	3.37329	3.69038	6.32612	9.77663	7.22922	10.4631	9.23685	15.7546	6.81154
		Achn377971	0	0	0	0	0	0	0	0	0	0	0	0
		Achn064791	0	0.054649	0	0.075772	0.770332	0.178362	0.05771	0.275214	0.582232	0	0	0.195461
		Achn302701	3.01559	4.40043	3.69209	1.54277	3.63325	3.37274	6.67658	5.21423	5.99338	2.44743	2.89782	4.04508
		Achn197231	22.6728	30.4094	11.6588	37.4704	47.8937	43.2802	63.941	40.3177	67.7131	12.4976	21.9091	14.2764
LPAAT	1-acyl-sn-glycerol-3-phosphate acyltransferase	Achn040991	71.4524	93.0287	73.3512	41.7365	36.3127	40.7847	21.7913	15	17.9374	14.3176	19.0546	20.7575
		Achn241271	1.04156	3.12581	1.39648	2.00893	0.776945	1.29642	1.37097	2.58629	1.40133	2.45733	1.83237	3.2874
		Achn295711	5.90572	4.56438	3.77632	1.34745	1.79105	2.45779	1.63837	2.64362	2.20693	0.890148	2.49845	3.10537
		Achn187391	1.39384	0.901959	0.808783	0	0	0.663567	0	0	1.88929	1.79622	2.82516	0
		Actinidia_chinensis_newGene_11014	0.954486	1.23793	0.70544	1.33662	0.530599	0.263678	0.471386	1.05906	0.627766	1.1292	1.31016	1.33445
		Achn014881	0.220113	0.808327	0	0	1.25841	0.22109	0	0.244768	0.098274	0	0	0
		Achn372951	13.2304	6.75595	14.342	1.64091	1.5396	0.30759	0.320195	0.270961	1.14092	4.97605	1.97011	3.27529
		Achn372961	19.104	23.4042	20.2807	1.962	2.26713	2.35882	0.814418	1.10684	2.16002	5.17254	2.27733	1.86472
		Achn006651	0	1.62311	1.24191	0	0	0	0	0	0	0	0	0
PAP	Phosphatidate phosphatase	Achn312061	3.77713	2.81537	3.16228	1.26935	0.913283	0.661104	2.91537	1.83026	1.27574	1.15123	4.41008	1.73284
		Achn351911	11.5437	13.4354	10.9832	3.76578	1.90931	2.78607	5.09583	3.05551	3.17319	7.14762	6.54258	5.16486
		Achn315601	5.63772	7.33551	6.09323	4.56096	4.13481	4.01247	6.45789	5.02292	5.89982	5.69807	5.97293	4.83246
		Achn227661	4.45371	4.43486	5.23184	2.19652	0.624255	1.19227	1.66608	0.816218	1.44535	1.90087	2.19434	1.60459
		Achn320771	7.87635	10.4853	5.8025	2.98253	2.3232	2.99595	5.16322	6.36869	8.23352	7.67017	7.15098	8.8534
		Achn374361	2.85128	1.42807	3.57441	16.0725	67.2652	59.063	42.2119	57.8502	78.7944	31.2288	21.0488	29.0293
		Actinidia_chinensis_newGene_1423	0	0	0	0	0	0	0	0	0	0	0	0
		Achn366261	4.16053	3.92992	2.54881	7.26503	2.39586	5.85155	8.29701	7.75128	7.36458	10.6323	9.93285	15.0707
		Achn063941	0.700257	0.875344	0.335073	0.714	0.656063	1.03003	0	0.462273	0.213263	0	0	0
		Achn350281	33.5419	21.4987	28.6507	99.8766	77.3742	112.716	136.393	133.853	158.516	247.675	161.626	166.331
		Achn366251	4.93085	7.01367	5.4478	0.533317	0.81814	1.96516	0	1.65695	1.9586	4.71538	1.59591	4.23385
		Achn109021	3.26832	2.36541	2.16932	0	0	0	0	0	0	0	0	0
		Achn135301	4.74722	8.14083	20.1588	4.60038	1.19444	1.50601	0.836655	0	0	0.463089	0.490232	0
		Actinidia_chinensis_newGene_2256	15.7524	13.5601	14.5863	4.91993	6.38545	6.74036	6.38406	7.0186	5.01932	7.93318	7.51058	6.15325
		Achn010571	2.46818	2.79184	1.29913	1.24582	1.21613	1.76758	1.18979	0.948463	0.960128	1.3174	0.102777	0.601842
		Achn370721	1.90027	2.02372	2.55926	0.790589	1.21613	1.16925	0.511173	0.630989	0.58003	0.742814	2.18878	0.494614
		Actinidia_chinensis_newGene_13910	25.3935	23.6334	30.8869	12.0785	20.3301	26.7466	9.25481	12.0045	11.4243	5.72793	4.51066	2.77497
		Achn338781	0.766221	1.38972	0.773035	0	0	0	0	0	0.318667	0	0	0
		Achn374351	10.6668	17.9687	7.21724	7.82746	9.18681	14.5795	14.7224	13.3337	7.23251	11.8243	10.0424	11.9249
		Achn369541	37.0206	41.751	32.6332	19.3565	15.159	16.2418	13.7539	13.6032	13.6886	17.048	21.6502	14.9955
		Actinidia_chinensis_newGene_13927	0	0.551254	1.16885	0.117102	0	1.01144	0.508883	0.338879	0	0	0	0
DGAT	Diacylglycerol O-acyltransferase	Achn156041	6.4664	12.7009	9.18738	58.5111	81.1413	73.3021	39.1142	56.5328	50.9329	23.759	33.374	25.8818
		Achn264521	10.3231	10.708	7.3404	6.88916	12.8892	21.7752	16.0931	12.4792	14.0252	10.5815	11.63	14.67
		Achn211431	4.3812	5.01503	5.06492	0	0	0	0	0	0	0	0	0
		Achn325081	146.02	180.926	87.7873	152.36	98.5406	166.46	209.011	75.0029	86.058	96.618	59.3397	90.7318
		Achn103661	188.123	274.564	100.247	173.509	34.5485	143.645	288.419	59.1269	97.4134	217.374	115.733	148.74
PDAT	Phospholipid:diacylglycerol acyltransferase	Achn326481	14.1036	14.7087	14.0277	6.02313	3.86029	6.23205	7.10492	6.5515	3.72703	13.7438	10.2313	8.50768
		Achn115251	0	0.113837	0	0.458593	0.680579	0.877067	0.532713	0.554744	0.881778	0.499977	0	0.709781
		Achn198671	31.0211	35.2065	32.7857	29.8127	34.1142	37.0233	44.4354	46.5998	53.0466	37.9835	43.4972	37.3853
		Achn060931	7.3218	6.51801	5.62308	3.25661	2.35634	3.21938	4.44682	5.72813	3.45076	9.04957	8.8305	7.5393
		Achn200651	2.36465	1.85409	2.96553	1.33481	2.41429	2.54409	2.91074	3.33529	2.07212	2.71569	1.86995	1.76185
