# Supplementary material for: Identification and functional analysis of AvLACS genes unveils their role in lipid homeostasis and waterlogging tolerance in kiwifruit (Actinidia valvata Dunn)
Source: Front Plant Sci. 2025 Jun 30;16:1580003. doi: 10.3389/fpls.2025.1580003 (PMC12256519; doi:10.3389/fpls.2025.1580003)
Supplement: Supplementary file 9 [file Table8.xlsx]

## Sheet: Sheet1
Supplementary Table 8. Identified related genes involved in TAG degradation in the roots under waterlogging stress at 0 h, 6 h, 24 h, and 120 h.
Enzymes	KEGG annotation	Gene ID	FPKM
			0 h			6 h			24 h			120 h
			0 h-1	0 h-2	0 h-3	6 h-1	6 h-2	6 h-3	24 h-1	24 h-2	24 h-3	120 h-1	120 h-2	120 h-3
TAGL	Triacylglycerol lipase	Achn332791	24.9762	33.5722	21.7428	21.2125	12.5688	16.4305	13.714	14.8598	15.2065	26.1016	29.9568	19.3318
		Achn052801	55.8456	102.188	285.195	8.32669	5.10332	11.0975	10.2341	7.54474	0.874479	6.12541	3.37701	6.79779
		Actinidia_chinensis_newGene_8055	125.976	243.025	125.052	38.0361	31.6524	17.811	12.4502	10.7119	10.5134	9.7479	15.3024	16.9477
		Achn166611	9.14312	9.91575	7.40072	5.74135	4.04409	5.73544	8.26294	7.585	7.08242	9.1175	9.07193	10.2867
		Achn227821	13.9792	28.7982	37.9677	7.90222	4.76336	3.64269	1.35049	1.75629	2.86849	1.7784	1.38974	1.02881
		Achn376471	22.0837	26.7408	15.949	25.9523	14.4855	24.3633	31.3323	33.4242	32.7257	21.5592	38.6384	26.9469
		Achn045131	4.78853	2.7699	1.6794	2.83122	4.39556	1.76177	13.265	9.7534	7.5381	11.016	11.7501	7.9075
		Achn039211	0.368398	0.5408	0.208426	0.993312	0	0.101633	1.14087	0.929011	1.37411	0.881458	0.90959	1.43948
		Achn052811	32.4436	79.1839	150.487	2.73661	4.38687	5.3776	10.4333	7.24742	2.57783	2.36595	1.18816	3.31399
		Achn325701	0	0	0	0	0	0	0	0	0	0	0	0
		Achn227371	2.37636	2.03484	0.233997	1.12898	3.99514	7.05228	5.88329	12.9316	5.90656	16.2563	21.889	18.3815
		Achn344391	0.398119	0.055269	0.099836	0.137238	0	0	0	0	0	0	0	0
		Achn159471	1.43538	1.23368	2.09445	0.373972	0	0.702182	0.478945	0	0	1.93121	0.804867	0.733271
		Achn344381	0.912143	0.502454	1.08828	0	2.59919	0.64255	0.073519	0.493086	0.251529	0	0.549208	1.66673
		Achn236211	1.93701	4.13153	5.70136	0	2.25902	2.08564	1.7311	1.90369	2.38578	0	1.91792	0
		Achn082661	46.404	49.7956	34.0116	50.7638	52.8966	72.8431	92.8763	103.653	91.7277	71.8134	91.0773	94.7759
		Achn301371	0.314344	0	0	0	0	0	0	0	0	0	0	0
		Achn091281	3.32073	1.6711	1.10463	0	0	0	0.54129	1.06107	0.178774	0.514509	0.688415	0.677223
		Achn164151	14.658	13.5829	10.6224	17.2522	22.853	30.4564	13.0032	12.8494	13.5067	16.6274	8.81626	10.0399
		Achn185811	14.8064	17.9594	21.5809	12.9562	19.2082	16.1709	13.7934	14.9507	17.8682	3.32885	4.60038	4.41182
		Actinidia_chinensis_newGene_1786	7.2145	7.95362	4.86892	3.15078	3.12994	6.28319	2.66383	3.83925	3.40371	2.10743	4.20885	4.50987
		Achn192201	1.43919	2.6836	1.19136	0.524734	0.771344	0.84459	0.301641	0.494819	0.389907	0.346875	0.780325	1.17297
MAGL	Monoacylglycerol lipase	Achn266721	0.62105	0	0.840813	0	0.186522	1.1795	0.212429	0.318806	0.795692	0.305818	0.900906	0.598551
		Achn048171	13.3328	10.8464	14.8778	1.28145	2.89534	4.5342	1.62745	7.24382	5.41958	3.77736	4.07045	3.38641
		Achn001151	0.311279	0	0	0	0	0	0	0	0	0	0	0.490765
		Actinidia_chinensis_newGene_12329	3.06277	4.09594	5.79028	0.395148	1.18167	1.33561	0.37528	3.317	0	0	4.53118	1.79261
		Achn262201	1.01083	0.677745	0.847205	0	0	0	0	0	0	0	0	0
LACS6	Long chain acyl-CoA synthetase 6	Actinidia_chinensis_newGene_3053	16.3332	26.4846	27.3226	11.7921	16.0871	17.8785	29.3502	29.1821	26.1723	54.3979	59.201	50.0042
		Actinidia_chinensis_newGene_11621	47.453	47.8521	46.8862	34.5682	31.6173	32.7957	47.2825	59.8837	53.4284	80.0368	79.6875	77.9317
ACT	Acyl-coenzyme A thioesterase	Achn373981	3.63871	0	0	3.96498	0	0	0	0	2.3533	0	1.19507	1.77576
		Achn268151	9.08135	7.08363	10.7942	0.336385	0.419578	1.19811	0.114083	0	0.43508	0	0	0
		Achn336441	0	25.1778	0	0	0	0	10.4471	0	0	0	0	0
		Achn210971	68.4794	53.7498	89.2542	51.4864	68.8155	66.7962	26.5494	22.0781	34.8377	22.8635	13.6068	17.3923
		Achn034621	2.35218	2.1437	5.69345	0.918705	0.387949	0.242225	0	0	0	0.062338	0	0
		Achn374801	42.3464	44.7688	41.1362	14.3667	10.8397	19.8828	10.2178	8.91313	8.67392	6.15331	8.04631	9.54541
		Achn196011	0	0	0	0.120174	0.103807	0	0	0	0	0.380919	0	0.271952
		Achn380911	18.7248	10.3634	11.4354	13.0876	11.1927	8.87095	17.8973	8.70931	19.1377	16	13.3971	17.0799
		Achn270611	4.53405	3.96901	5.20325	0.952132	0.3558	0.549722	0.60071	0.779661	0.279052	1.213	0.891139	1.14907
		Actinidia_chinensis_newGene_6730	0.858646	4.08228	0.835315	0.349172	0.162118	0.231507	0	0.094157	0.093148	0.328895	0.155016	0.535055
ACX	Acyl-coenzyme A oxidase	Actinidia_chinensis_newGene_13321	0	0.027184	0	0.106255	0	0.163062	0	0.130821	0.029957	0	0	0.160283
		Actinidia_chinensis_newGene_13313	4.62024	17.5059	18.4659	9.32981	10.7452	16.2196	15.1598	19.5702	14.2207	4.46901	11.4014	11.2297
		Achn100061	82.4346	94.8926	111.019	85.9151	91.7175	112.811	103.662	139.728	127.315	81.8009	114.537	108.513
		Achn205611	22.2611	25.9159	24.4444	14.5637	13.7707	13.9902	10.8909	9.15494	12.8107	11.5873	10.2605	13.3298
		Achn230541	22.9759	18.9955	20.5576	17.9837	14.4408	15.2692	23.2566	24.3878	19.4929	32.6145	34.86	57.2969
		Achn335191	31.229	45.0109	28.6714	24.1555	12.9154	17.2714	24.6133	13.677	18.4858	35.5833	44.9033	38.6292
		Achn385301	40.6132	62.7984	47.752	29.3508	16.8198	20.9166	24.7003	11.3045	14.1783	30.3967	39.7449	34.2627
		Achn152461	51.4484	62.2583	32.1303	36.27	47.8834	44.0533	59.3291	40.0696	56.3335	17.337	55.703	76.3725
MFP	Fatty acid beta-oxidation multifunctional protein	Achn236041	11.8319	11.5476	11.2128	9.65922	11.6286	12.6325	12.4243	18.4691	18.097	9.33997	14.8954	10.9316
		Achn117471	27.7299	34.5091	27.7018	7.10251	2.33296	4.81739	7.56649	8.43485	6.13292	12.9169	10.8299	9.86963
		Achn386861	130.002	145.772	120.492	99.2387	118.061	140.842	128.914	196.844	148.287	104.66	149.1	106.332
		Achn285221	16.6697	13.0932	14.883	4.23584	3.70483	4.00561	3.90239	3.9256	4.80889	5.63395	6.75677	5.73564
		Achn312351	190	187.532	178.295	95.7256	52.7138	59.8361	68.6859	74.9639	55.3862	72.9953	118.539	101.4
KAT	3-ketoacyl-CoA thiolase	Achn071011	79.8915	75.5897	87.8011	59.2709	109.686	62.9856	21.733	54.2391	45.4862	12.8988	21.8413	19.3694
		Achn214711	175.429	199.696	204.088	117.432	121.147	128.223	133.971	109.708	145.261	113.625	137.074	140.628
		Achn168711	20.7929	25.0871	24.2503	15.1964	16.3548	13.2184	18.3091	12.2693	10.9075	13.5458	20.5312	15.6595
